# Supplementary material for: Structural basis of tankyrase activation by polymerization
Source: Nature. 2022 Nov 23;612(7938):162–9. doi: 10.1038/s41586-022-05449-8 (PMC9712121; doi:10.1038/s41586-022-05449-8)
Supplement: Supplementary file 3 — Supplementary Table 1 [file 41586_2022_5449_MOESM3_ESM.xlsx]

## Sheet: domains in head-like contact
domain pair	PDB ID and chain	D-loop base	b6-b7 loop
4msk A-C	4msk A	open	ordered
	4msk C	open	ordered
4msk D-B	4msk D	open	ordered
	4msk B	open	ordered
5ety C-A	5ety C	open	ordered
	5ety A	open	ordered
5ety D-B	5ety D	open	ordered
	5ety B	open	ordered
4i9i A-C	4i9i A	open	ordered
	4i9i C	open	ordered
4i9i D-B	4i9i D	open	ordered
	4i9i B	open	ordered
4n3r A-B	4n3r A	open	ordered
	4n3r B	open	ordered
3udd B-A	3udd B	open	ordered
	3udd A	open	ordered
4k4e A-B	4k4e A	open	ordered
	4k4e B	open	ordered
4mt9 A-B	4mt9 A	open	ordered
	4mt9 B	open	ordered
4li6 B-A	4li6 B	open	ordered
	4li6 A	open	ordered
4uuh A-A	4uuh A	open	ordered
4krs B-A	4krs B	open	ordered
	4krs A	open	ordered
6qxu A-A	6qxu A	open	ordered
4u6a A-A	4u6a A	open	ordered
4li8 B-A	4li8 B	open	ordered
	4li8 A	open	ordered
3uh4 B-A	3uh4 B	open	ordered
	3uh4 A	open	ordered
4uw1 D-F	4uw1 D	open	ordered
	4uw1 F	open	ordered
4uw1 E-C	4uw1 E	open	ordered
	4uw1 C	open	ordered
4uw1 G-A	4uw1 G	open	ordered
	4uw1 A	open	ordered
4uw1 H-B	4uw1 H	open	ordered
	4uw1 B	open	ordered
3uh2 B-A	3uh2 B	open	ordered
	3uh2 A	open	ordered
4li7 B-A	4li7 B	open	ordered
	4li7 A	open	ordered
4tor B-A	4tor B	open	ordered
	4tor A	open	ordered
4tor D-C	4tor D	open	ordered
	4tor C	open	ordered
5fpg A-B	5fpg A	open	disordered
	5fpg B	open	disordered
4k4f A-B	4k4f A	open	ordered
	4k4f B	open	ordered
4dvi A-B	4dvi A	open	ordered
	4dvi B	open	ordered
4w5s A-B	4w5s A	open	ordered
5aeh B-A	5aeh B	open	disordered
	5aeh A	open	disordered
5nob B-A	5nob B	open	disordered
	5nob A	open	disordered
5ece C-A	5ece C	open	ordered
	5ece A	open	ordered
5ece D-B	5ece D	open	ordered
	5ece B	open	ordered
4w6e A-A	4w6e A	open	ordered
4msg A-B	4msg A	open	ordered
	4msg B	open	ordered
4pns C-A	4pns C	open	ordered
	4pns A	open	ordered
4pns D-B	4pns D	open	ordered
	4pns B	open	ordered
4pnr C-A	4pnr C	open	ordered
	4pnr A	open	ordered
4pnr D-B	4pnr D	open	ordered
	4pnr B	open	ordered
4oa7 B-A	4oa7 B	open	disordered
	4oa7 A	open	disordered
4oa7 D-C	4oa7 D	open	disordered
	4oa7 C	open	disordered
4n4t A-B	4n4t A	open	ordered
	4n4t B	open	disordered
4tki C-A	4tki C	open	ordered
	4tki A	open	ordered
4tki D-B	4tki D	open	ordered
	4tki B	open	ordered
4n4v A-B	4n4v A	open	ordered
	4n4v B	open	ordered
4tk5 C-A	4tk5 C	open	ordered
	4tk5 A	open	ordered
4tk5 D-B	4tk5 D	open	ordered
	4tk5 B	open	ordered
4tk0 C-A	4tk0 C	open	ordered
	4tk0 A	open	ordered
4tk0 D-B	4tk0 D	open	ordered
	4tk0 B	open	ordered
4tkf C-A	4tkf C	open	ordered
	4tkf A	open	ordered
4tkf D-B	4tkf D	open	ordered
	4tkf B	open	ordered
4pnt C-A	4pnt C	open	ordered
	4pnt A	open	ordered
4pnt D-B	4pnt D	open	ordered
	4pnt B	open	ordered
4pnl C-A	4pnl C	open	ordered
	4pnl A	open	ordered
4pnl D-B	4pnl D	open	ordered
	4pnl B	open	ordered
4tkg C-A	4tkg C	open	ordered
	4tkg A	open	ordered
4tkg D-B	4tkg D	open	ordered
	4tkg B	open	ordered
4pnm C-A	4pnm C	open	ordered
	4pnm A	open	ordered
4pnm D-B	4pnm D	open	ordered
	4pnm B	open	ordered
4tjy C-A	4tjy C	open	ordered
	4tjy A	open	ordered
4tjy D-B	4tjy D	open	ordered
	4tjy B	open	ordered
4tju C-A	4tju C	open	ordered
	4tju A	open	ordered
4tju D-B	4tju D	open	ordered
	4tju B	open	ordered
4pnq C-A	4pnq C	open	ordered
	4pnq A	open	ordered
4pnq D-B	4pnq D	open	ordered
	4pnq B	open	ordered
4pml C-A	4pml C	open	ordered
	4pml A	open	ordered
4pml D-B	4pml D	open	ordered
	4pml B	open	ordered
4tos B-A	4tos B	open	ordered
	4tos A	open	ordered
4pnn C-A	4pnn C	open	ordered
	4pnn A	open	ordered
4pnn D-B	4pnn D	open	ordered
	4pnn B	open	ordered
4tjw C-A	4tjw C	open	ordered
	4tjw A	open	ordered
4tjw D-B	4tjw D	open	ordered
	4tjw B	open	ordered
2rf5 A-A	2rf5 A	open	ordered
4hyf B-A	4hyf B	open	ordered
	4hyf A	open	ordered
4hyf C-C	4hyf C	open	ordered
5ebt C-B	5ebt C	open	ordered
	5ebt B	open	ordered
5ebt D-A	5ebt D	open	ordered
	5ebt A	open	ordered
5fpf AC-BD	5fpf AC	open	disordered
	5fpf BD	open	disordered
7kkp A-B	7kkp A	open	ordered
	7kkp B	open	ordered
7ocv A-A	7ocv A	open	ordered
7kko A-A	7kko A	open	ordered
7kko B-C	7kko B	open	ordered
	7kko C	open	ordered
7kkq A-D	7kkq A	open	ordered
	7kkq D	open	ordered
7kkq B-C	7kkq B	open	ordered
	7kkq C	open	ordered
7kkm A-C	7kkm A	open	ordered
	7kkm C	open	ordered
7kkm B-D	7kkm B	open	disordered
	7kkm D	open	disordered
7kkn A-C	7kkn A	open	ordered
	7kkn C	open	ordered
7kkn B-D	7kkn B	open	ordered
	7kkn D	open	ordered

## Sheet: dom. not in head-like contact
PDB ID and chain	N or A site occupied	D-loop base	b6-b7 loop
3mhk A	N	closed	ordered
5dcz A	N	closed	disordered
3ua9 B	A	open	disordered
3ua9 A	A	open	disordered
3u9y A	N+A	open	disordered
4m7b C	N	closed	disordered
4m7b A	N	closed	disordered
3p0p C	N	closed	disordered
3p0p A	N	closed	disordered
4uvw B	N	closed	disordered
4uvw A	N	closed	disordered
4j3m B	N (density in A-site)	open	disordered
4j3m A	N	closed	disordered
4uvx B	N	closed	disordered
4uvx A	N	closed	disordered
4bu7 C	N	closed	disordered
4bu7 A	N	closed	disordered
4uvs C	N	closed	disordered
4uvs A	N	closed	disordered
4w5i B	N	closed	disordered
4w5i A	N	closed	disordered
3p0q A	N	closed	disordered
3p0q C	N	closed	disordered
5al2 B	N	closed	disordered
5al2 A	N	closed	disordered
3kr7 A	apo	closed	disordered
4ux4 B	N	closed	disordered
4ux4 A	N	closed	disordered
4bus B	N	closed	disordered
4bus A	N	closed	disordered
4uvo B	N	closed	disordered
4uvo A	N	closed	disordered
4uvy B	N	closed	disordered
4uvy A	N	closed	disordered
4bu9 B	N	closed	disordered
4bu9 A	N	closed	disordered
3w51 B	N	closed	disordered
3w51 A	N	closed	disordered
4j21 A	N	closed	disordered
3kr8 A	N	closed	disordered
3kr8 C	N	closed	disordered
4uhg B	N	closed	disordered
4uhg A	N	closed	disordered
4ufy B	N	closed	disordered
4ufy A	N	closed	disordered
4bu6 B	N	closed	disordered
4bu6 A	N	closed	disordered
5al4 B	N	closed	disordered
5al4 A	N	closed	disordered
4uvu B	N	closed	disordered
4uvu A	N	closed	disordered
4j3l A	N	closed	disordered
4bux C	N	closed	disordered
4bux A	N	closed	disordered
4bua C	N	closed	disordered
4bua A	N	closed	disordered
4bu3 B	N	closed	disordered
4bu3 A	N	closed	disordered
4bu5 B	N	closed	disordered
4bu5 A	N	closed	disordered
4avu B	N	closed	disordered
4avu A	N	closed	disordered
5al3 B	N	closed	disordered
5al3 A	N	closed	disordered
4ufu B	N	closed	disordered
4ufu A	N	closed	disordered
3p0n A	N	closed	disordered
3p0n C	N	closed	disordered
4uvl C	N	closed	disordered
4uvl A	N	closed	disordered
4uvz C	N	closed	disordered
4uvz A	N	closed	disordered
4uvn B	N	closed	disordered
4uvn A	N	closed	disordered
4buv C	N	closed	disordered
4buv A	N	closed	disordered
4uvv B	N	closed	disordered
4uvv A	N	closed	disordered
5nut B	N	closed	disordered
5nut A	N	closed	disordered
4bu8 A	N	closed	disordered
4bu8 C	N	closed	disordered
4j1z B	N	closed	disordered
4j1z A	N	closed	disordered
4buu B	N	closed	disordered
4buu A	N	closed	disordered
3u9h B	N	closed	disordered
3u9h A	N	closed	disordered
4bue B	N	closed	disordered
4bue A	N	closed	disordered
4j22 A	N	closed	disordered
4j22 B	N	closed	disordered
4but B	N	closed	disordered
4but A	N	closed	disordered
4buf B	N	closed	disordered
4buf A	N	closed	disordered
4buw B	N	closed	disordered
4buw A	N	closed	disordered
5ows B	N	closed	disordered
5ows A	N	closed	disordered
5akw A	N	closed	disordered
5akw B	N	closed	disordered
4bfp B	A	open	disordered
4bfp A	A	open	disordered
4bui C	N	closed	disordered
4bui A	N	closed	disordered
5al5 B	N	closed	disordered
5al5 A	N	closed	disordered
4iue A	N	closed	disordered
4uvt A	N	closed	disordered
4uvt C	N	closed	disordered
5al1 A	N	closed	disordered
5al1 B	N	closed	disordered
3mhj B	N	open/closed (alternate conformations)	disordered
3mhj A	N (density in A-site)	open	disordered
4bj9 B	N+A	open	disordered
4bj9 A	N+A	open	disordered
5aku A	N	closed	disordered
5aku B	N	closed	disordered
4bud C	N	closed	disordered
4bud A	N	closed	disordered
4buy B	N	closed	disordered
4buy A	N	closed	disordered
4bs4 B	N	closed	disordered
4bs4 A	N	closed	disordered
4avw B	N	closed	disordered
4avw A	N	closed	disordered
4bjb A	N	D-loop base not resolved	disordered
4bjc A	N (density in A-site)	open	disordered
5owt B	N	closed	disordered
5owt A	N	closed	disordered
5adt BA	A	open	disordered
5ads BA	A	open	disordered
4hmh CA	N	closed	disordered
5zqo BA	N	closed	disordered
4uvp BA	N	closed	disordered
4uvp DC	N	closed	disordered
4ui7 CA	N	closed	disordered
4ui7 DB	N	closed	disordered
4hl5 CA	N	closed	disordered
6kro BA	N (density in A-site)	open	disordered
5nwd HA	N	closed	disordered
5nwd IB	N	closed	disordered
5c5p CA	N	closed	disordered
5c5p DB	N	closed	disordered
5zqr BA	N (density in A-site)	open	disordered
4hkn CA	N	closed	disordered
4ui4 CA	N	closed	disordered
4ui4 DB	N	closed	disordered
5adr BA	A	open	disordered
5c5q CA	N	closed	disordered
5c5q DB	N	closed	disordered
4l09 CA	N	closed	disordered
4l09 DB	N	closed	disordered
5adq BA	A	open	disordered
4ui3 CA	N	closed	disordered
4ui3 DB	N	closed	disordered
4ui8 CA	N	closed	disordered
4ui8 DB	N	closed	disordered
4ui5 CA	N	closed	disordered
4ui5 DB	N	closed	disordered
4l34 CA	N	closed	disordered
4l34 DB	N	closed	disordered
5zqq BA	N	closed	disordered
4ui6 CA	N	closed	disordered
4ui6 DB	N	closed	disordered
5nsx CA	N	closed	disordered
5nsx DB	N	closed	disordered
4l0t CA	N	closed	disordered
4l0t DB	N	closed	disordered
4l2f CA	N	closed	disordered
4l2f DB	N	closed	disordered
4hki CA	N	closed	disordered
4hki DH	N	closed	disordered
4kzq CA	N	closed	disordered
4kzq DB	N	closed	disordered
4kzl CA	N	closed	disordered
4kzl DB	N	closed	disordered
4l0s CA	N	closed	disordered
4l0s DB	N	closed	disordered
5c5r CA	N	closed	disordered
5c5r DB	N	closed	disordered
4hlf CA	N	closed	disordered
4hlf DB	N	closed	disordered
4kzu CA	N	closed	disordered
4kzu DB	N	closed	disordered
4l2k CA	N	closed	disordered
4l2k DB	N	closed	disordered
5nvf HA	N	closed	disordered
5nvf IB	N	closed	disordered
5nsp CA	apo	closed	disordered
5nsp DB	A	open	disordered
5nwc HA	N	closed	disordered
5nwc IB	N	closed	disordered
4l0i CA	N	closed	disordered
4l0i DB	N	closed	disordered
4l10 CA	N	closed	disordered
4l10 DB	N	closed	disordered
4l31 CA	N	closed	disordered
4l31 DB	N	closed	disordered
4l33 CA	N	closed	disordered
4l33 DB	N	closed	disordered
5nvh IA	N	closed	disordered
5nvh JB	N	closed	disordered
4hlh CA	N	closed	disordered
4hlh DB	N	closed	disordered
5nxe HA	N	closed	disordered
5nxe IB	N	closed	disordered
4l32 CA	N	closed	disordered
4l32 DB	N	closed	disordered
5nwb CA	N	closed	disordered
5nwb DB	N	closed	disordered
4l0v CA	N	closed	disordered
4l0v DB	N	closed	disordered
4l2g CA	N	closed	disordered
4l2g DB	N	closed	disordered
6a84 BA	N	closed	disordered
4l0b CA	N	closed	disordered
4l0b DB	N	closed	disordered
5nvc CA	N	closed	disordered
5nvc DB	N	closed	disordered
5nt0 CA	N	closed	disordered
5nt0 DB	N	closed	disordered
4hkk BA	N	closed	disordered
4hkk DC	N	closed	disordered
5nt4 HA	N	closed	disordered
5nt4 IB	N	closed	disordered
5nve HA	N	closed	disordered
5nve IB	N	closed	disordered
5nwg HA	N	closed	disordered
5nwg IB	N	closed	disordered
5zqp BA	N	closed	disordered
4hlm CA	N	closed	disordered
4hlm DB	N	closed	disordered
4hlk CA	N	closed	disordered
4hlk DB	N	closed	disordered
4hlg CA	N	closed	disordered
4hlg DB	N	closed	disordered
7ce4 AB	A	open	disordered

## Sheet: domains in tail-like contact
domain pair	PDB ID and chain	D-loop base	b6-b7 loop
5dcz A-A	5dcz A	closed	disordered
3ua9 A-A	3ua9 A	open	disordered
3ua9 B-B	3ua9 B	open	disordered
3p0p A-A	3p0p A	closed	disordered
3p0p C-C	3p0p C	closed	disordered
4uvz A-A	4uvz A	closed	disordered
4uvz C-C	4uvz C	closed	disordered
4uvw A-A	4uvw A	closed	disordered
4uvw B-B	4uvw B	closed	disordered
4uvl A-A	4uvl A	closed	disordered
4uvl C-C	4uvl C	closed	disordered
4w5i A-A	4w5i A	closed	disordered
4w5i B-B	4w5i B	closed	disordered
4uvy A-A	4uvy A	closed	disordered
4uvy B-B	4uvy B	closed	disordered
4ux4 A-A	4ux4 A	closed	disordered
4ux4 B-B	4ux4 B	closed	disordered
4ufy A-A	4ufy A	closed	disordered
4ufy B-B	4ufy B	closed	disordered
4bus A-A	4bus A	closed	disordered
4bus B-B	4bus B	closed	disordered
3p0n A-A	3p0n A	closed	disordered
3p0n C-C	3p0n C	closed	disordered
4uvu A-A	4uvu A	closed	disordered
4uvu B-B	4uvu B	closed	disordered
4bj9 A-A	4bj9 A	open	disordered
4bj9 B-B	4bj9 B	open	disordered
4bux A-A	4bux A	closed	disordered
4bux C-C	4bux C	closed	disordered
4but A-A	4but A	closed	disordered
4but B-B	4but B	closed	disordered
5al4 A-A	5al4 A	closed	disordered
5al4 B-B	5al4 B	closed	disordered
3u9y A-A	3u9y A	open	disordered
4buv A-A	4buv A	closed	disordered
4buv C-C	4buv C	closed	disordered
4ufu A-A	4ufu A	closed	disordered
4ufu B-B	4ufu B	closed	disordered
4bu5 A-A	4bu5 A	closed	disordered
4bu5 B-B	4bu5 B	closed	disordered
4bs4 A-A	4bs4 A	closed	disordered
4bs4 B-B	4bs4 B	closed	disordered
4uhg A-A	4uhg A	closed	disordered
4uhg B-B	4uhg B	closed	disordered
4bu8 A-A	4bu8 A	closed	disordered
4bu8 C-C	4bu8 C	closed	disordered
4bue A-A	4bue A	closed	disordered
4bue B-B	4bue B	closed	disordered
4bu6 A-A	4bu6 A	closed	disordered
4bu6 B-B	4bu6 B	closed	disordered
3p0q A-A	3p0q A	closed	disordered
3p0q C-C	3p0q C	closed	disordered
5ows A-A	5ows A	closed	disordered
5ows B-B	5ows B	closed	disordered
4avw A-A	4avw A	closed	disordered
4avw B-B	4avw B	closed	disordered
4bui A-A	4bui A	closed	disordered
4bui C-C	4bui C	closed	disordered
4uvo A-A	4uvo A	closed	disordered
4uvo B-B	4uvo B	closed	disordered
3kr8 A-A	3kr8 A	closed	disordered
3kr8 C-C	3kr8 C	closed	disordered
5al1 A-A	5al1 A	closed	disordered
5al1 B-B	5al1 B	closed	disordered
4buw A-A	4buw A	closed	disordered
4buw B-B	4buw B	closed	disordered
3u9h A-A	3u9h A	closed	disordered
3u9h B-B	3u9h B	closed	disordered
5al2 A-A	5al2 A	closed	disordered
5al2 B-B	5al2 B	closed	disordered
4bu7 A-A	4bu7 A	closed	disordered
4bu7 C-C	4bu7 C	closed	disordered
4bu3 A-A	4bu3 A	closed	disordered
4bu3 B-B	4bu3 B	closed	disordered
3kr7 A-A	3kr7 A	closed	disordered
3mhj A-A	3mhj A	open	disordered
3mhj B-B	3mhj B	open/closed (alternate conformations)	disordered
4uvv A-A	4uvv A	closed	disordered
4uvv B-B	4uvv B	closed	disordered
5aku A-A	5aku A	closed	disordered
5aku B-B	5aku B	closed	disordered
4uvs A-A	4uvs A	closed	disordered
4uvs C-C	4uvs C	closed	disordered
4buy A-A	4buy A	closed	disordered
4buy B-B	4buy B	closed	disordered
4buu A-A	4buu A	closed	disordered
4buu B-B	4buu B	closed	disordered
4uvn A-A	4uvn A	closed	disordered
4uvn B-B	4uvn B	closed	disordered
3w51 A-A	3w51 A	closed	disordered
3w51 B-B	3w51 B	closed	disordered
5nut A-A	5nut A	closed	disordered
5nut B-B	5nut B	closed	disordered
4j21 A-A	4j21 A	closed	disordered
5al3 A-A	5al3 A	closed	disordered
5al3 B-B	5al3 B	closed	disordered
4m7b A-A	4m7b A	closed	disordered
4m7b C-C	4m7b C	closed	disordered
4j3l A-A	4j3l A	closed	disordered
4avu A-A	4avu A	closed	disordered
4avu B-B	4avu B	closed	disordered
4bua A-A	4bua A	closed	disordered
4bua C-C	4bua C	closed	disordered
4bu9 A-A	4bu9 A	closed	disordered
4bu9 B-B	4bu9 B	closed	disordered
4buf A-A	4buf A	closed	disordered
4buf B-B	4buf B	closed	disordered
4j22 A-A	4j22 A	closed	disordered
4j22 B-B	4j22 B	closed	disordered
4uvx A-A	4uvx A	closed	disordered
4uvx B-B	4uvx B	closed	disordered
4j1z A-A	4j1z A	closed	disordered
4j1z B-B	4j1z B	closed	disordered
4iue A-A	4iue A	closed	disordered
5al5 A-A	5al5 A	closed	disordered
5al5 B-B	5al5 B	closed	disordered
4j3m A-A	4j3m A	closed	disordered
4j3m B-B	4j3m B	open	disordered
4uvt A-A	4uvt A	closed	disordered
4uvt C-C	4uvt C	closed	disordered
4bud A-A	4bud A	closed	disordered
4bud C-C	4bud C	closed	disordered
4bfp A-A	4bfp A	open	disordered
4bfp B-B	4bfp B	open	disordered
5akw A-A	5akw A	closed	disordered
5akw B-B	5akw B	closed	disordered
4bjb A-A	4bjb A	D-loop base not resolved	disordered
4bjc A-A	4bjc A	open	disordered
5owt A-A	5owt A	closed	disordered
5owt B-B	5owt B	closed	disordered
7ce4 AB-AB	7ce4 AB	open	disordered
5adt AB-AB	5adt AB	open	disordered
5ads AB-AB	5ads AB	open	disordered
4hmh AC-AC	4hmh AC	closed	disordered
4uvp AB-AB	4uvp AB	closed	disordered
4uvp CD-CD	4uvp CD	closed	disordered
5zqo AB-AB	5zqo AB	closed	disordered
5adq AB-AB	5adq AB	open	disordered
4ui7 AC-AC	4ui7 AC	closed	disordered
4ui7 BD-BD	4ui7 BD	closed	disordered
5c5p AC-AC	5c5p AC	closed	disordered
5c5p BD-BD	5c5p BD	closed	disordered
4ui4 AC-AC	4ui4 AC	closed	disordered
4ui4 BD-BD	4ui4 BD	closed	disordered
4hki AC-AC	4hki AC	closed	disordered
4hki DH-DH	4hki DH	closed	disordered
4hkn AC-AC	4hkn AC	closed	disordered
4kzq AC-AC	4kzq AC	closed	disordered
4kzq BD-BD	4kzq BD	closed	disordered
5zqr AB-AB	5zqr AB	open	disordered
5c5q AC-AC	5c5q AC	closed	disordered
5c5q BD-BD	5c5q BD	closed	disordered
6a84 AB-AB	6a84 AB	closed	disordered
5nwd AH-AH	5nwd AH	closed	disordered
5nwd BI-BI	5nwd BI	closed	disordered
6kro AB-AB	6kro AB	open	disordered
4l09 AC-AC	4l09 AC	closed	disordered
4l09 BD-BD	4l09 BD	closed	disordered
4ui3 AC-AC	4ui3 AC	closed	disordered
4ui3 BD-BD	4ui3 BD	closed	disordered
4l34 AC-AC	4l34 AC	closed	disordered
4l34 BD-BD	4l34 BD	closed	disordered
4ui5 AC-AC	4ui5 AC	closed	disordered
4ui5 BD-BD	4ui5 BD	closed	disordered
4ui8 AC-AC	4ui8 AC	closed	disordered
4ui8 BD-BD	4ui8 BD	closed	disordered
4ui6 AC-AC	4ui6 AC	closed	disordered
4ui6 BD-BD	4ui6 BD	closed	disordered
4l0t AC-AC	4l0t AC	closed	disordered
4l0t BD-BD	4l0t BD	closed	disordered
5nsx AC-AC	5nsx AC	closed	disordered
5nsx BD-BD	5nsx BD	closed	disordered
5adr AB-AB	5adr AB	open	disordered
5zqq AB-AB	5zqq AB	closed	disordered
4l2f AC-AC	4l2f AC	closed	disordered
4l2f BD-BD	4l2f BD	closed	disordered
4l0s AC-AC	4l0s AC	closed	disordered
4l0s BD-BD	4l0s BD	closed	disordered
4kzl AC-AC	4kzl AC	closed	disordered
4kzl BD-BD	4kzl BD	closed	disordered
4l2k AC-AC	4l2k AC	closed	disordered
4l2k BD-BD	4l2k BD	closed	disordered
4kzu AC-AC	4kzu AC	closed	disordered
4kzu BD-BD	4kzu BD	closed	disordered
5nvf AH-AH	5nvf AH	closed	disordered
5nvf BI-BI	5nvf BI	closed	disordered
5nwc AH-AH	5nwc AH	closed	disordered
5nwc BI-BI	5nwc BI	closed	disordered
4hlf AC-AC	4hlf AC	closed	disordered
4hlf BD-BD	4hlf BD	closed	disordered
4l33 AC-AC	4l33 AC	closed	disordered
4l33 BD-BD	4l33 BD	closed	disordered
4l0i AC-AC	4l0i AC	closed	disordered
4l0i BD-BD	4l0i BD	closed	disordered
4l31 AC-AC	4l31 AC	closed	disordered
4l31 BD-BD	4l31 BD	closed	disordered
4l10 AC-AC	4l10 AC	closed	disordered
4l10 BD-BD	4l10 BD	closed	disordered
4hlh AC-AC	4hlh AC	closed	disordered
4hlh BD-BD	4hlh BD	closed	disordered
4l32 AC-AC	4l32 AC	closed	disordered
4l32 BD-BD	4l32 BD	closed	disordered
5nwb AC-AC	5nwb AC	closed	disordered
5nwb BD-BD	5nwb BD	closed	disordered
4l0v AC-AC	4l0v AC	closed	disordered
4l0v BD-BD	4l0v BD	closed	disordered
4l2g AC-AC	4l2g AC	closed	disordered
4l2g BD-BD	4l2g BD	closed	disordered
5nxe AH-AH	5nxe AH	closed	disordered
5nxe BI-BI	5nxe BI	closed	disordered
5c5r AC-AC	5c5r AC	closed	disordered
5c5r BD-BD	5c5r BD	closed	disordered
5nvh AI-AI	5nvh AI	closed	disordered
5nvh BJ-BJ	5nvh BJ	closed	disordered
5nvc AC-AC	5nvc AC	closed	disordered
5nvc BD-BD	5nvc BD	closed	disordered
5nt0 AC-AC	5nt0 AC	closed	disordered
5nt0 BD-BD	5nt0 BD	closed	disordered
4hl5 AC-AC	4hl5 AC	closed	disordered
5nsp AC-AC	5nsp AC	closed	disordered
5nsp BD-BD	5nsp BD	open	disordered
4l0b AC-AC	4l0b AC	closed	disordered
4l0b BD-BD	4l0b BD	closed	disordered
5nt4 AH-AH	5nt4 AH	closed	disordered
5nt4 BI-BI	5nt4 BI	closed	disordered
5nwg AH-AH	5nwg AH	closed	disordered
5nwg BI-BI	5nwg BI	closed	disordered
4hkk AB-AB	4hkk AB	closed	disordered
4hkk CD-CD	4hkk CD	closed	disordered
5nve AH-AH	5nve AH	closed	disordered
5nve BI-BI	5nve BI	closed	disordered
5zqp AB-AB	5zqp AB	closed	disordered
4hlk AC-AC	4hlk AC	closed	disordered
4hlk BD-BD	4hlk BD	closed	disordered
4hlg AC-AC	4hlg AC	closed	disordered
4hlg BD-BD	4hlg BD	closed	disordered
4hlm AC-AC	4hlm AC	closed	disordered
4hlm BD-BD	4hlm BD	closed	disordered

## Sheet: dom. not in tail-like contact
PDB ID and chain	D-loop base	b6-b7 loop
4msk A	open	ordered
4msk C	open	ordered
4msk B	open	ordered
4msk D	open	ordered
4n3r A	open	ordered
4n3r B	open	ordered
4i9i A	open	ordered
4i9i C	open	ordered
4i9i B	open	ordered
4i9i D	open	ordered
3udd A	open	ordered
3udd B	open	ordered
4k4e A	open	ordered
4k4e B	open	ordered
4mt9 A	open	ordered
4mt9 B	open	ordered
4uuh A	open	ordered
4li6 A	open	ordered
4li6 B	open	ordered
5ety A	open	ordered
5ety C	open	ordered
5ety B	open	ordered
5ety D	open	ordered
4krs A	open	ordered
4krs B	open	ordered
6qxu A	open	ordered
4u6a A	open	ordered
4li8 A	open	ordered
4li8 B	open	ordered
7kkp A	open	ordered
7kkp B	open	ordered
3uh4 A	open	ordered
3uh4 B	open	ordered
7ocv A	open	ordered
4uw1 D	open	ordered
4uw1 F	open	ordered
4uw1 C	open	ordered
4uw1 E	open	ordered
4uw1 A	open	ordered
4uw1 G	open	ordered
4uw1 B	open	ordered
4uw1 H	open	ordered
7kko A	open	ordered
7kko B	open	ordered
7kko C	open	ordered
4tor A	open	ordered
4tor B	open	ordered
4tor C	open	ordered
4tor D	open	ordered
4li7 A	open	ordered
4li7 B	open	ordered
3uh2 A	open	ordered
3uh2 B	open	ordered
7kkq A	open	ordered
7kkq D	open	ordered
7kkq B	open	ordered
7kkq C	open	ordered
5fpg A	open	disordered
5fpg B	open	disordered
3mhk A	closed	ordered
4k4f A	open	ordered
4k4f B	open	ordered
4w5s A	open	ordered
4w6e A	open	ordered
5aeh A	open	disordered
5aeh B	open	disordered
7kkm A	open	ordered
7kkm C	open	ordered
7kkm B	open	disordered
7kkm D	open	disordered
5nob A	open	disordered
5nob B	open	disordered
7kkn A	open	ordered
7kkn C	open	ordered
7kkn B	open	ordered
7kkn D	open	ordered
4pns A	open	ordered
4pns C	open	ordered
4pns B	open	ordered
4pns D	open	ordered
4n4t A	open	ordered
4n4t B	open	disordered
4oa7 A	open	disordered
4oa7 B	open	disordered
4oa7 C	open	disordered
4oa7 D	open	disordered
4dvi A	open	ordered
4dvi B	open	ordered
4tki A	open	ordered
4tki C	open	ordered
4tki B	open	ordered
4tki D	open	ordered
4pnr A	open	ordered
4pnr C	open	ordered
4pnr B	open	ordered
4pnr D	open	ordered
4tk0 A	open	ordered
4tk0 C	open	ordered
4tk0 B	open	ordered
4tk0 D	open	ordered
4tkg A	open	ordered
4tkg C	open	ordered
4tkg B	open	ordered
4tkg D	open	ordered
4tkf A	open	ordered
4tkf C	open	ordered
4tkf B	open	ordered
4tkf D	open	ordered
4tjw A	open	ordered
4tjw C	open	ordered
4tjw B	open	ordered
4tjw D	open	ordered
4tos A	open	ordered
4tos B	open	ordered
4tju A	open	ordered
4tju C	open	ordered
4tju B	open	ordered
4tju D	open	ordered
4pnq A	open	ordered
4pnq C	open	ordered
4pnq B	open	ordered
4pnq D	open	ordered
4pnn A	open	ordered
4pnn C	open	ordered
4pnn B	open	ordered
4pnn D	open	ordered
4pml A	open	ordered
4pml C	open	ordered
4pml B	open	ordered
4pml D	open	ordered
4msg A	open	ordered
4msg B	open	ordered
4tk5 A	open	ordered
4tk5 C	open	ordered
4tk5 B	open	ordered
4tk5 D	open	ordered
4tjy A	open	ordered
4tjy C	open	ordered
4tjy B	open	ordered
4tjy D	open	ordered
4pnl A	open	ordered
4pnl C	open	ordered
4pnl B	open	ordered
4pnl D	open	ordered
2rf5 A	open	ordered
5ece A	open	ordered
5ece C	open	ordered
5ece B	open	ordered
5ece D	open	ordered
4pnt A	open	ordered
4pnt C	open	ordered
4pnt B	open	ordered
4pnt D	open	ordered
4n4v A	open	ordered
4n4v B	open	ordered
4pnm A	open	ordered
4pnm C	open	ordered
4pnm B	open	ordered
4pnm D	open	ordered
4hyf A	open	ordered
4hyf B	open	ordered
4hyf C	open	ordered
5ebt B	open	ordered
5ebt C	open	ordered
5ebt A	open	ordered
5ebt D	open	ordered
5nwg HA	closed	disordered
5nwg IB	closed	disordered

## Sheet: comparisons
head-like present	tail-like absent	tail-like present	head-like absent
2rf5 A	2rf5 A	3kr7 A	3kr7 A
	3mhk A	3kr8 A	3kr8 A
3udd A	3udd A	3kr8 C	3kr8 C
3udd B	3udd B	3mhj A	3mhj A
3uh2 A	3uh2 A	3mhj B	3mhj B
3uh2 B	3uh2 B		3mhk A
3uh4 A	3uh4 A	3p0n A	3p0n A
3uh4 B	3uh4 B	3p0n C	3p0n C
4dvi A	4dvi A	3p0p A	3p0p A
4dvi B	4dvi B	3p0p C	3p0p C
4hyf A	4hyf A	3p0q A	3p0q A
4hyf B	4hyf B	3p0q C	3p0q C
4hyf C	4hyf C	3u9h A	3u9h A
4i9i A	4i9i A	3u9h B	3u9h B
4i9i B	4i9i B	3u9y A	3u9y A
4i9i C	4i9i C	3ua9 A	3ua9 A
4i9i D	4i9i D	3ua9 B	3ua9 B
4k4e A	4k4e A	3w51 A	3w51 A
4k4e B	4k4e B	3w51 B	3w51 B
4k4f A	4k4f A	4avu A	4avu A
4k4f B	4k4f B	4avu B	4avu B
4krs A	4krs A	4avw A	4avw A
4krs B	4krs B	4avw B	4avw B
4li6 A	4li6 A	4bfp A	4bfp A
4li6 B	4li6 B	4bfp B	4bfp B
4li7 A	4li7 A	4bj9 A	4bj9 A
4li7 B	4li7 B	4bj9 B	4bj9 B
4li8 A	4li8 A	4bjb A	4bjb A
4li8 B	4li8 B	4bjc A	4bjc A
4msg A	4msg A	4bs4 A	4bs4 A
4msg B	4msg B	4bs4 B	4bs4 B
4msk A	4msk A	4bu3 A	4bu3 A
4msk B	4msk B	4bu3 B	4bu3 B
4msk C	4msk C	4bu5 A	4bu5 A
4msk D	4msk D	4bu5 B	4bu5 B
4mt9 A	4mt9 A	4bu6 A	4bu6 A
4mt9 B	4mt9 B	4bu6 B	4bu6 B
4n3r A	4n3r A	4bu7 A	4bu7 A
4n3r B	4n3r B	4bu7 C	4bu7 C
4n4t A	4n4t A	4bu8 A	4bu8 A
4n4t B	4n4t B	4bu8 C	4bu8 C
4n4v A	4n4v A	4bu9 A	4bu9 A
4n4v B	4n4v B	4bu9 B	4bu9 B
4oa7 A	4oa7 A	4bua A	4bua A
4oa7 B	4oa7 B	4bua C	4bua C
4oa7 C	4oa7 C	4bud A	4bud A
4oa7 D	4oa7 D	4bud C	4bud C
4pml A	4pml A	4bue A	4bue A
4pml B	4pml B	4bue B	4bue B
4pml C	4pml C	4buf A	4buf A
4pml D	4pml D	4buf B	4buf B
4pnl A	4pnl A	4bui A	4bui A
4pnl B	4pnl B	4bui C	4bui C
4pnl C	4pnl C	4bus A	4bus A
4pnl D	4pnl D	4bus B	4bus B
4pnm A	4pnm A	4but A	4but A
4pnm B	4pnm B	4but B	4but B
4pnm C	4pnm C	4buu A	4buu A
4pnm D	4pnm D	4buu B	4buu B
4pnn A	4pnn A	4buv A	4buv A
4pnn B	4pnn B	4buv C	4buv C
4pnn C	4pnn C	4buw A	4buw A
4pnn D	4pnn D	4buw B	4buw B
4pnq A	4pnq A	4bux A	4bux A
4pnq B	4pnq B	4bux C	4bux C
4pnq C	4pnq C	4buy A	4buy A
4pnq D	4pnq D	4buy B	4buy B
4pnr A	4pnr A	4hki AC	4hki CA
4pnr B	4pnr B	4hki DH	4hki DH
4pnr C	4pnr C	4hkk AB	4hkk BA
4pnr D	4pnr D	4hkk CD	4hkk DC
4pns A	4pns A	4hkn AC	4hkn CA
4pns B	4pns B	4hl5 AC	4hl5 CA
4pns C	4pns C	4hlf AC	4hlf CA
4pns D	4pns D	4hlf BD	4hlf DB
4pnt A	4pnt A	4hlg AC	4hlg CA
4pnt B	4pnt B	4hlg BD	4hlg DB
4pnt C	4pnt C	4hlh AC	4hlh CA
4pnt D	4pnt D	4hlh BD	4hlh DB
4tju A	4tju A	4hlk AC	4hlk CA
4tju B	4tju B	4hlk BD	4hlk DB
4tju C	4tju C	4hlm AC	4hlm CA
4tju D	4tju D	4hlm BD	4hlm DB
4tjw A	4tjw A	4hmh AC	4hmh CA
4tjw B	4tjw B	4iue A	4iue A
4tjw C	4tjw C	4j1z A	4j1z A
4tjw D	4tjw D	4j1z B	4j1z B
4tjy A	4tjy A	4j21 A	4j21 A
4tjy B	4tjy B	4j22 A	4j22 A
4tjy C	4tjy C	4j22 B	4j22 B
4tjy D	4tjy D	4j3l A	4j3l A
4tk0 A	4tk0 A	4j3m A	4j3m A
4tk0 B	4tk0 B	4j3m B	4j3m B
4tk0 C	4tk0 C	4kzl AC	4kzl CA
4tk0 D	4tk0 D	4kzl BD	4kzl DB
4tk5 A	4tk5 A	4kzq AC	4kzq CA
4tk5 B	4tk5 B	4kzq BD	4kzq DB
4tk5 C	4tk5 C	4kzu AC	4kzu CA
4tk5 D	4tk5 D	4kzu BD	4kzu DB
4tkf A	4tkf A	4l09 AC	4l09 CA
4tkf B	4tkf B	4l09 BD	4l09 DB
4tkf C	4tkf C	4l0b AC	4l0b CA
4tkf D	4tkf D	4l0b BD	4l0b DB
4tkg A	4tkg A	4l0i AC	4l0i CA
4tkg B	4tkg B	4l0i BD	4l0i DB
4tkg C	4tkg C	4l0s AC	4l0s CA
4tkg D	4tkg D	4l0s BD	4l0s DB
4tki A	4tki A	4l0t AC	4l0t CA
4tki B	4tki B	4l0t BD	4l0t DB
4tki C	4tki C	4l0v AC	4l0v CA
4tki D	4tki D	4l0v BD	4l0v DB
4tor A	4tor A	4l10 AC	4l10 CA
4tor B	4tor B	4l10 BD	4l10 DB
4tor C	4tor C	4l2f AC	4l2f CA
4tor D	4tor D	4l2f BD	4l2f DB
4tos A	4tos A	4l2g AC	4l2g CA
4tos B	4tos B	4l2g BD	4l2g DB
4u6a A	4u6a A	4l2k AC	4l2k CA
4uuh A	4uuh A	4l2k BD	4l2k DB
4uw1 A	4uw1 A	4l31 AC	4l31 CA
4uw1 B	4uw1 B	4l31 BD	4l31 DB
4uw1 C	4uw1 C	4l32 AC	4l32 CA
4uw1 D	4uw1 D	4l32 BD	4l32 DB
4uw1 E	4uw1 E	4l33 AC	4l33 CA
4uw1 F	4uw1 F	4l33 BD	4l33 DB
4uw1 G	4uw1 G	4l34 AC	4l34 CA
4uw1 H	4uw1 H	4l34 BD	4l34 DB
4w5s A	4w5s A	4m7b A	4m7b A
4w6e A	4w6e A	4m7b C	4m7b C
5aeh A	5aeh A	4ufu A	4ufu A
5aeh B	5aeh B	4ufu B	4ufu B
5ebt A	5ebt A	4ufy A	4ufy A
5ebt B	5ebt B	4ufy B	4ufy B
5ebt C	5ebt C	4uhg A	4uhg A
5ebt D	5ebt D	4uhg B	4uhg B
5ece A	5ece A	4ui3 AC	4ui3 CA
5ece B	5ece B	4ui3 BD	4ui3 DB
5ece C	5ece C	4ui4 AC	4ui4 CA
5ece D	5ece D	4ui4 BD	4ui4 DB
5ety A	5ety A	4ui5 AC	4ui5 CA
5ety B	5ety B	4ui5 BD	4ui5 DB
5ety C	5ety C	4ui6 AC	4ui6 CA
5ety D	5ety D	4ui6 BD	4ui6 DB
5fpf AC	5fpg A	4ui7 AC	4ui7 CA
5fpf BD	5fpg B	4ui7 BD	4ui7 DB
5fpg A	5nob A	4ui8 AC	4ui8 CA
5fpg B	5nob B	4ui8 BD	4ui8 DB
5nob A	5nwg HA	4uvl A	4uvl A
5nob B	5nwg IB	4uvl C	4uvl C
6qxu A	6qxu A	4uvn A	4uvn A
7kkm A	7kkm A	4uvn B	4uvn B
7kkm B	7kkm B	4uvo A	4uvo A
7kkm C	7kkm C	4uvo B	4uvo B
7kkm D	7kkm D	4uvp AB	4uvp BA
7kkn A	7kkn A	4uvp CD	4uvp DC
7kkn B	7kkn B	4uvs A	4uvs A
7kkn C	7kkn C	4uvs C	4uvs C
7kkn D	7kkn D	4uvt A	4uvt A
7kko A	7kko A	4uvt C	4uvt C
7kko B	7kko B	4uvu A	4uvu A
7kko C	7kko C	4uvu B	4uvu B
7kkp A	7kkp A	4uvv A	4uvv A
7kkp B	7kkp B	4uvv B	4uvv B
7kkq A	7kkq A	4uvw A	4uvw A
7kkq B	7kkq B	4uvw B	4uvw B
7kkq C	7kkq C	4uvx A	4uvx A
7kkq D	7kkq D	4uvx B	4uvx B
7ocv A	7ocv A	4uvy A	4uvy A
		4uvy B	4uvy B
		4uvz A	4uvz A
		4uvz C	4uvz C
		4ux4 A	4ux4 A
		4ux4 B	4ux4 B
		4w5i A	4w5i A
		4w5i B	4w5i B
		5adq AB	5adq BA
		5adr AB	5adr BA
		5ads AB	5ads BA
		5adt AB	5adt BA
		5aku A	5aku A
		5aku B	5aku B
		5akw A	5akw A
		5akw B	5akw B
		5al1 A	5al1 A
		5al1 B	5al1 B
		5al2 A	5al2 A
		5al2 B	5al2 B
		5al3 A	5al3 A
		5al3 B	5al3 B
		5al4 A	5al4 A
		5al4 B	5al4 B
		5al5 A	5al5 A
		5al5 B	5al5 B
		5c5p AC	5c5p CA
		5c5p BD	5c5p DB
		5c5q AC	5c5q CA
		5c5q BD	5c5q DB
		5c5r AC	5c5r CA
		5c5r BD	5c5r DB
		5dcz A	5dcz A
		5nsp AC	5nsp CA
		5nsp BD	5nsp DB
		5nsx AC	5nsx CA
		5nsx BD	5nsx DB
		5nt0 AC	5nt0 CA
		5nt0 BD	5nt0 DB
		5nt4 AH	5nt4 HA
		5nt4 BI	5nt4 IB
		5nut A	5nut A
		5nut B	5nut B
		5nvc AC	5nvc CA
		5nvc BD	5nvc DB
		5nve AH	5nve HA
		5nve BI	5nve IB
		5nvf AH	5nvf HA
		5nvf BI	5nvf IB
		5nvh AI	5nvh IA
		5nvh BJ	5nvh JB
		5nwb AC	5nwb CA
		5nwb BD	5nwb DB
		5nwc AH	5nwc HA
		5nwc BI	5nwc IB
		5nwd AH	5nwd HA
		5nwd BI	5nwd IB
		5nwg AH	5nwg HA
		5nwg BI	5nwg IB
		5nxe AH	5nxe HA
		5nxe BI	5nxe IB
		5ows A	5ows A
		5ows B	5ows B
		5owt A	5owt A
		5owt B	5owt B
		5zqo AB	5zqo BA
		5zqp AB	5zqp BA
		5zqq AB	5zqq BA
		5zqr AB	5zqr BA
		6a84 AB	6a84 BA
		6kro AB	6kro BA
		7ce4 AB	7ce4 AB
